# Supplementary material for: Subtype Diagnosis of Primary Aldosteronism: Is Adrenal Vein Sampling Always Necessary?
Source: Int J Mol Sci. 2017 Apr 17;18(4):848. doi: 10.3390/ijms18040848 (PMC5412432; doi:10.3390/ijms18040848)
Supplement: Supplementary file 1 [file ijms-18-00848-s001.zip]

Archive with 2 entries (2 files):
- AVS video corretto 18.03.17.avi
- Supplementary file 3.pdf
